# Supplementary material for: GapmeR cellular internalization by macropinocytosis induces sequence-specific gene silencing in human primary T-cells
Source: Sci Rep. 2016 Nov 24;6:37721. doi: 10.1038/srep37721 (PMC5121623; doi:10.1038/srep37721)
Supplement: Supplementary Table 1 [file srep37721-s2.xls]

## Sheet: normalized data
Gene Name	Accession #	Class Name	20160824_Prof Navin R1_PBTL AK1_03.RCC	20160824_Prof Navin R1_PBTL AK2_05.RCC	20160824_Prof Navin R1_PBTL AK3_10.RCC	20160824_Prof Navin R1_PBTL CD1_08.RCC	20160824_Prof Navin R1_PBTL CD2_12.RCC	20160824_Prof Navin R1_PBTL NS1_02.RCC	20160824_Prof Navin R1_PBTL NS2_07.RCC	20160824_Prof Navin R1_PBTL NT1_01.RCC	20160824_Prof Navin R1_PBTL NT2_09.RCC	20160824_Prof Navin R1_PBTL TA1_04.RCC	20160824_Prof Navin R1_PBTL TA2_06.RCC	20160824_Prof Navin R1_PBTL TA3_11.RCC
	Sample details		CG-NAP GapmeR Donor1	CG-NAP GapmeR Donor2	CG-NAP GapmeR Donor3	CD11a GapmeR Donor1	CD11a GapmeR Donor2	Control NT GapmeR Donor1	Control NT GapmeR Donor2	Untreated T-cells Donor1	Untreated T-cells Donor2	Talin1 GapmeR Donor1	Talin1 GapmeR Donor2	Talin1 GapmeR Donor3
A2M	NM_000014.4	Endogenous	1.12	1	1.05	1.28	1.64	1.28	3.11	1.01	1.03	1	1	1.44
AKT1	NM_005163.2	Endogenous	1093.33	1093.97	1461.31	1096.4	1167.2	1307.82	1026.41	1052.11	1402.3	967.43	988.76	1426.26
AKT2	NM_001626.2	Endogenous	710.64	673.14	701.82	641.7	555.72	787.4	660.43	611.05	704.02	614.76	613.57	700.54
AKT3	NM_005465.4	Endogenous	225.82	191.45	166.4	244.64	161.68	235.09	218.76	186.27	186.74	180.23	199.49	169
BAD	NM_004322.3	Endogenous	338.05	284.48	237.93	345.83	240.05	346.06	331.77	214.18	217.59	195.86	255.87	215.61
BCL2	NM_000657.2	Endogenous	628.72	625.32	524.05	593.03	577.8	555.25	564.01	603.3	554.9	640.8	686.47	611.76
BCL2L1	NM_138578.1	Endogenous	535.57	567.06	483.02	532.83	447.55	532.29	554.68	497.1	426.35	469.67	555.25	398.71
CBL	NM_005188.2	Endogenous	276.32	320.13	252.65	280.5	319.52	260.6	262.31	334.32	362.59	333.51	287.95	372.08
CBLC	NM_012116.3	Endogenous	4.73	3.64	12.82	8.97	4.95	2.94	6.22	7.21	5.74	7.62	5.09	8.1
CCL13	NM_005408.2	Endogenous	1.12	1.03	1.05	1.28	1.1	1.66	1.04	1	1.03	1	1	1.11
CCL16	NM_004590.2	Endogenous	1.12	1	1.05	1.28	1.64	1.66	1.04	1.78	1.63	3.9	2.17	1.11
CCL2	NM_002982.3	Endogenous	1.12	1	2.3	2.56	1.1	1.28	2.07	1	1.03	1	1	1.11
CCL3	NM_002983.2	Endogenous	683.71	634.01	1089.98	814.61	786.4	635.61	739.23	682.37	931.29	735.29	654.39	920.25
CCL4	NM_002984.2	Endogenous	624.23	611.41	901.69	821.02	581.11	746.58	733	790.11	616.61	797.05	641.76	628.41
CCL5	NM_002985.2	Endogenous	6073.96	6231.76	6620.98	6396.5	5433.17	6624.3	6244.54	5528.6	6360.15	5640.77	6220.11	6136.83
CCL7	NM_006273.2	Endogenous	1.12	1	1.05	1.28	1.1	1.28	1.04	1	1.63	1	2.17	1.11
CCL8	NM_005623.2	Endogenous	4.73	1.9	1.24	5.12	1.64	5.49	1.04	1.01	3.69	1	1.2	8.1
CCND1	NM_053056.2	Endogenous	1.37	2.77	1.05	5.12	1.64	1.28	1.04	1	2.66	3.9	3.15	1.44
CCND2	NM_001759.2	Endogenous	4992.1	4669.29	4118.46	4374.06	4286.38	4763.28	4264.28	5095.29	4450.44	5690.62	4956.5	4621.01
CCND3	NM_001760.2	Endogenous	2388.43	2267.78	2925.58	2226.1	2779.77	2455.81	2278.85	2110.19	2926.37	2061.92	2120.18	2792.27
CCR1	NM_001295.2	Endogenous	97.88	65.37	87.5	92.22	95.46	113.91	73.61	96.35	114.75	84.25	79.94	126.84
CCR2	NM_001123041.2	Endogenous	819.5	836.6	684.99	832.54	553.51	921.33	852.23	871.5	671.11	770.26	732.15	621.75
CCR3	NM_001837.2	Endogenous	4.73	3.64	1.24	5.12	7.16	6.76	3.11	4.88	5.74	3.15	1	4.77
CCR4	NM_005508.4	Endogenous	9.22	3.64	6.5	6.4	1.1	5.49	9.33	8.76	6.77	10.59	8.98	5.88
CCR5	NM_000579.1	Endogenous	527.71	604.45	497.75	548.2	461.9	606.27	580.6	662.21	451.04	656.42	559.14	471.95
CCR7	NM_001838.2	Endogenous	985.6	1147.01	657.64	1089.99	605.39	1144.55	981.83	1015.68	659.8	939.16	1092.77	622.86
CD70	NM_001252.2	Endogenous	270.71	215.79	171.66	316.37	128.57	270.8	263.34	163.02	122.98	187.68	244.2	139.04
CDKN1A	NM_000389.2	Endogenous	458.13	484.46	568.23	543.08	585.52	534.84	490.4	466.87	484.97	542.58	517.34	464.18
CEBPD	NM_005195.3	Endogenous	40.65	34.94	27.54	26.9	19.3	38.65	50.8	32.01	28.37	41.1	30.36	30.3
CLCF1	NM_013246.2	Endogenous	13.71	8.85	7.56	15.37	9.37	18.24	12.44	20.39	5.74	18.03	8.98	4.77
CNTFR	NM_147164.1	Endogenous	3.61	1	2.3	3.84	1.1	1.66	1.04	2.56	1.03	3.15	1	1.11
CREBBP	NM_001079846.1	Endogenous	444.66	464.46	357.85	371.44	427.69	394.53	404.34	480.05	484.97	503.15	469.71	489.7
CRLF2	NM_001012288.1	Endogenous	9.22	17.55	13.87	21.77	6.06	25.9	15.55	16.51	6.77	14.31	9.95	4.77
CSF1R	NM_005211.2	Endogenous	1.12	1	1.05	1.28	1.1	1.28	1.04	1.01	1.03	1	1	1.11
CSF2	NM_000758.2	Endogenous	97.88	78.41	48.58	129.36	18.2	131.77	120.27	135.11	31.45	111.78	101.32	30.3
CSF3	NM_000759.3	Endogenous	4.73	1.03	1.05	1.28	4.95	2.94	1.04	4.11	1.03	5.38	2.17	3.66
CSF3R	NM_156038.2	Endogenous	1.12	1	1.05	1.28	1.1	1.66	2.07	1	1.63	3.15	1	2.55
CXCL1	NM_001511.1	Endogenous	2.49	1.03	1.05	1.28	1.1	4.21	1.04	1	1.63	1	1	2.55
CXCL10	NM_001565.1	Endogenous	11.47	4.51	55.94	10.25	34.75	19.52	15.55	11.86	33.51	16.55	7.03	33.62
CXCL2	NM_002089.3	Endogenous	2.49	1.9	2.3	1.28	1.1	1.66	1.04	1	2.66	3.15	1	1.11
CXCL3	NM_002090.2	Endogenous	2.49	1.9	1.05	2.56	1.1	1.28	1.04	1	1.03	1	1	1.11
CXCL5	NM_002994.3	Endogenous	2.49	1	3.35	5.12	2.74	6.76	5.18	1	6.77	5.38	1	1.11
CXCL9	NM_002416.1	Endogenous	10.35	7.98	30.7	19.21	12.68	10.59	9.33	29.69	23.23	18.03	16.75	15.87
EGFR	NM_201282.1	Endogenous	1.12	1	1.05	1.28	1.64	1.28	1.04	1.01	1.03	3.15	2.17	1.44
EP300	NM_001429.2	Endogenous	318.97	293.18	249.5	242.08	307.38	219.78	272.67	304.87	275.18	351.36	306.41	302.17
EPO	NM_000799.2	Endogenous	1.12	1.03	5.45	2.56	1.1	1.66	1.04	1.78	3.69	3.15	3.15	1.11
EPOR	NM_000121.2	Endogenous	44.01	54.07	43.32	29.46	42.48	36.1	44.58	32.01	38.65	35.15	38.14	54.71
FAS	NM_152876.1	Endogenous	515.37	495.77	602.94	527.71	509.36	638.16	521.5	543.61	606.32	467.44	506.65	518.55
FASLG	NM_000639.1	Endogenous	112.47	95.8	84.35	96.06	61.24	93.5	96.42	106.43	74.65	119.22	79.94	84.67
FCGR1A	NM_000566.3	Endogenous	1.37	1	3.35	1.28	3.85	4.21	4.15	1.78	2.66	2.41	1.2	2.55
FLT3LG	NM_001459.3	Endogenous	2693.69	2605.14	2486.93	2488.67	2208.03	2689.24	2398.08	2190.03	2352.53	2192.13	2637.29	2436.07
GATA3	NM_001002295.1	Endogenous	591.68	603.58	573.49	535.39	581.11	548.87	536.02	593.22	632.03	625.92	646.62	604
GHR	NM_000163.2	Endogenous	1.12	1	1.05	1.28	1.1	1.66	1.04	1	1.03	1	1	2.55
GRB2	NM_002086.4	Endogenous	1599.48	1706.09	1792.66	1809.82	1645.12	1881.82	1562.43	1618.75	1870.21	1571.6	1756.65	1824.64
HSP90B1	NM_003299.1	Endogenous	1835.15	1780	2354.39	1964.8	2254.38	2388.21	1822.66	2264.45	2336.07	2102.84	2079.36	2312.89
IFNA17	NM_021268.2	Endogenous	1.12	1.9	1.05	1.28	1.1	1.28	1.04	1.01	1.03	1	1	1.11
IFNA2	NM_000605.3	Endogenous	1.12	1	1.05	1.28	1.1	1.66	1.04	1	1.03	1	2.17	1.11
IFNA7	NM_021057.2	Endogenous	1.37	1	1.24	6.4	2.74	1.28	2.07	1.78	4.72	1	2.17	1.44
IFNG	NM_000619.2	Endogenous	212.35	196.66	151.67	274.1	130.78	318	293.41	217.28	152.8	187.68	209.21	93.55
IKBKB	NM_001556.1	Endogenous	154	176.66	171.66	162.67	198.11	122.84	175.22	237.43	214.51	227.11	201.44	162.35
IKBKG	NM_003639.2	Endogenous	434.56	434.9	458.83	416.27	450.87	397.08	371.17	426.57	421.21	448.83	441.52	469.73
IL10	NM_000572.2	Endogenous	1.12	1.9	1.05	7.69	1.1	8.04	3.11	5.66	4.72	4.64	1.2	4.77
IL10RA	NM_001558.2	Endogenous	1733.03	1626.97	1432.91	1503.7	1354.83	1855.03	1539.62	1615.65	1485.59	1737.52	1536.98	1463.99
IL11	NM_000641.2	Endogenous	1.37	1	1.24	1.28	1.1	1.28	3.11	1	3.69	3.15	3.15	6.99
IL11RA	NM_147162.1	Endogenous	92.27	71.46	27.54	53.8	38.06	66.71	81.91	73.87	35.57	96.9	48.83	40.28
IL12A	NM_000882.2	Endogenous	1.12	1.03	1.24	1.28	1.1	1.28	1.04	1.01	1.03	1	1	1.11
IL12B	NM_002187.2	Endogenous	2.49	1.03	3.35	1.28	1.64	1.28	5.18	1	1.03	1	1	1.44
IL12RB2	NM_001559.2	Endogenous	65.34	72.33	209.52	58.92	172.72	78.19	77.76	70.77	212.45	107.32	72.16	204.51
IL13	NM_002188.2	Endogenous	59.73	74.93	105.38	122.96	96.56	147.07	118.19	122.71	90.07	101.37	79.94	83.56
IL13RA1	NM_001560.2	Endogenous	5.86	1.9	15.97	6.4	8.26	2.94	8.29	4.88	15	8.36	2.17	16.98
IL13RA2	NM_000640.2	Endogenous	1.12	1.03	1.05	1.28	1.1	1.28	1.04	1	1.63	1.66	1	1.44
IL15	NM_172174.1	Endogenous	9.22	7.98	14.92	15.37	12.68	16.97	18.66	9.54	4.72	6.87	10.92	9.21
IL17A	NM_002190.2	Endogenous	1.37	1	1.24	5.12	1.64	1.28	1.04	1.01	3.69	1	3.15	2.55
IL18	NM_001562.2	Endogenous	5.86	1.9	1.24	1.28	6.06	2.94	4.15	1.78	1.63	9.11	2.17	2.55
IL19	NM_013371.3	Endogenous	1.12	1	1.05	2.56	1.1	1.66	2.07	1	1.63	1	2.17	1.11
IL1A	NM_000575.3	Endogenous	1.12	3.64	1.05	2.56	2.74	2.94	5.18	1.01	4.72	1.66	4.12	5.88
IL1B	NM_000576.2	Endogenous	1.12	1	1.05	1.28	1.1	1.28	2.07	1.01	1.63	1	1	1.11
IL1R2	NM_173343.1	Endogenous	1.12	1	2.3	1.28	1.1	1.28	1.04	1	4.72	1	2.17	1.11
IL1RN	NM_000577.3	Endogenous	2.49	3.64	2.3	2.56	1.64	4.21	3.11	1	2.66	3.15	1.2	1.44
IL2	NM_000586.2	Endogenous	6.98	6.25	3.35	12.81	2.74	9.31	14.51	3.33	4.72	3.15	3.15	1.44
IL20RA	NM_014432.2	Endogenous	1.37	1	1.24	1.28	1.1	4.21	2.07	1.01	1.03	1.66	2.17	1.11
IL20RB	NM_144717.2	Endogenous	1.12	1.03	1.05	1.28	7.16	1.28	1.04	1.01	1.03	3.15	1.2	1.11
IL21	NM_021803.2	Endogenous	1.12	1	3.35	1.28	9.37	2.94	3.11	1.78	6.77	3.9	4.12	5.88
IL22	NM_020525.4	Endogenous	6.98	1	1.24	8.97	1.1	13.14	4.15	2.56	4.72	5.38	7.03	1.44
IL22RA1	NM_021258.2	Endogenous	1.12	1	1.05	1.28	1.1	1.28	1.04	1	1.03	1	1	1.11
IL22RA2	NM_181310.1	Endogenous	1.12	1.9	3.35	2.56	1.1	4.21	1.04	1	1.03	2.41	1	1.44
IL23A	NM_016584.2	Endogenous	93.39	71.46	58.05	76.85	52.41	96.05	88.13	71.55	58.19	58.21	73.13	56.93
IL23R	NM_144701.2	Endogenous	6.98	5.38	5.45	11.53	2.74	1.28	14.51	4.11	5.74	6.13	4.12	3.66
IL24	NM_181339.1	Endogenous	15.96	4.51	11.76	6.4	4.95	8.04	17.63	6.43	3.69	3.9	14.81	13.65
IL26	NM_018402.1	Endogenous	8.1	9.72	3.35	7.69	1.64	6.76	16.59	11.86	2.66	8.36	5.09	1.44
IL2RA	NM_000417.1	Endogenous	1024.88	1000.07	1544.41	1031.07	1375.8	1184.09	953.84	1149.78	1514.39	1104.34	1097.63	1535.01
IL2RB	NM_000878.2	Endogenous	962.03	969.64	1363.48	986.24	1284.19	1019.55	952.8	1052.11	1284.03	1206.27	1079.16	1315.3
IL3	NM_000588.3	Endogenous	1.12	1	12.82	3.84	1.1	5.49	1.04	1.78	4.72	1	1	1.11
IL3RA	NM_002183.2	Endogenous	3.61	2.77	10.71	1.28	12.68	8.04	4.15	5.66	15	3.15	5.09	10.32
IL4R	NM_000418.2	Endogenous	994.58	1044.41	1258.29	1098.96	1257.7	1127.97	1073.07	1142.03	1369.39	1036.63	1053.89	1301.98
IL5	NM_000879.2	Endogenous	57.48	58.41	23.33	116.56	40.27	147.07	145.15	129.68	39.68	71.6	65.36	26.97
IL5RA	NM_000564.3	Endogenous	1.12	1.03	2.3	2.56	3.85	1.28	2.07	3.33	1.63	2.41	1	3.66
IL6	NM_000600.1	Endogenous	1.12	1.9	1.05	1.28	1.1	1.66	2.07	1	1.63	1	1	1.11
IL6R	NM_000565.2	Endogenous	23.81	30.59	27.54	26.9	15.99	16.97	8.29	21.16	15	12.83	14.81	22.53
IL7	NM_000880.2	Endogenous	2.49	1.9	1.05	1.28	1.64	1.28	2.07	1	1.63	3.9	2.17	2.55
IL7R	NM_002185.2	Endogenous	179.81	245.35	353.64	219.02	289.72	263.15	200.1	176.19	424.3	180.98	218.93	337.68
IL8	NM_000584.2	Endogenous	5.86	1.03	2.3	15.37	2.74	10.59	13.48	11.86	11.91	11.34	9.95	6.99
IL9	NM_000590.1	Endogenous	1.12	1.03	4.4	1.28	2.74	6.76	4.15	1.78	1.63	3.9	2.17	1.44
IRF1	NM_002198.1	Endogenous	2466.99	2375.59	2325.99	2556.55	1882.42	2733.88	2453.03	2342.74	2179.76	2500.16	2574.11	1922.29
IRF9	NM_006084.4	Endogenous	565.87	599.23	464.09	558.45	467.42	654.74	608.59	579.27	469.55	576.81	558.16	476.38
JAK1	NM_002227.1	Endogenous	1206.68	1179.18	1080.51	1209.11	1156.16	1223.63	1170.53	1322.64	1337.51	1425.02	1339.66	1360.79
JAK2	NM_004972.2	Endogenous	435.69	485.33	505.11	430.36	478.46	543.77	477.96	514.93	517.88	497.94	502.76	433.11
JAK3	NM_000215.2	Endogenous	808.28	821.82	656.59	783.87	608.7	727.45	809.73	907.93	635.12	1016.54	902.25	666.14
JUN	NM_002228.3	Endogenous	323.46	285.35	260.02	309.96	191.49	264.42	270.6	299.44	241.25	297.79	238.37	235.59
JUNB	NM_002229.2	Endogenous	339.17	259.27	257.91	289.47	230.12	362.64	316.22	270.76	211.42	262.82	285.03	252.23
LEP	NM_000230.2	Endogenous	3.61	1	1.05	2.56	3.85	1.28	1.04	3.33	1.63	1	1	2.55
LEPR	NM_001003679.1	Endogenous	19.32	16.68	31.75	12.81	18.2	16.97	16.59	14.19	18.09	10.59	19.67	28.08
LIF	NM_002309.3	Endogenous	2111.23	1886.07	2334.4	1850.81	3135.17	2392.04	2083.93	2658.22	2455.36	2292.57	1946.19	2302.91
LIFR	NM_002310.3	Endogenous	1.37	1	2.3	1.28	2.74	1.28	6.22	1.01	1.03	1	3.15	1.11
LRG1	NM_052972.2	Endogenous	5.86	1.9	3.35	8.97	1.1	2.94	4.15	1.01	2.66	2.41	2.17	1.44
LTB	NM_002341.1	Endogenous	16873.6	15541.3	9907.17	17406.6	9056.76	18296.8	16277.5	11979.4	9686.99	13508.3	15524.2	9225.05
MAP2K1	NM_002755.2	Endogenous	1373.9	1391.34	1901.01	1433.26	1584.41	1495.33	1312.57	1395.5	1963.79	1239.75	1312.44	1896.77
MAP2K2	NM_030662.2	Endogenous	1790.26	1731.3	2146.11	1776.52	1889.04	2018.3	1741.79	1532.71	2117.02	1602.85	1769.29	2197.49
MAPK1	NM_138957.2	Endogenous	1325.64	1420.03	1586.49	1383.3	1255.49	1397.11	1339.52	1279.23	1569.92	1359.54	1303.69	1600.48
MAPK3	NM_001040056.1	Endogenous	491.8	529.68	652.38	514.9	531.44	552.7	415.75	542.84	660.83	522.49	487.21	646.16
MCL1	NM_021960.3	Endogenous	4570.12	4731.9	3994.33	4842.85	3511.55	4895.94	4561.84	4671.29	4036	4550.74	4843.75	3713.3
MDM2	NM_006878.2	Endogenous	2067.46	2239.95	1810.55	2098.01	1944.23	2120.34	2129.55	2108.64	1768.4	2198.82	2179.47	2026.6
MPL	NM_005373.2	Endogenous	5.86	3.64	3.35	11.53	12.68	8.04	5.18	3.33	7.8	7.62	3.15	4.77
MTOR	NM_004958.2	Endogenous	298.77	324.48	244.24	276.66	314	246.57	266.45	319.6	290.61	332.76	286	314.37
MYC	NM_002467.3	Endogenous	689.32	631.41	1055.27	694.21	958.59	783.57	635.55	725	1248.04	660.14	657.31	1124.43
MYD88	NM_002468.3	Endogenous	918.26	864.43	849.09	872.25	706.93	1020.82	850.16	802.51	779.09	875.17	930.44	814.83
NFKB1	NM_003998.2	Endogenous	532.2	635.75	723.91	593.03	738.94	580.76	609.63	593.22	867.53	573.83	595.1	799.3
NOS2	NM_153292.1	Endogenous	1.12	1	1.05	1.28	1.1	1.28	1.04	1	1.03	1	1	1.11
OAS1	NM_001032409.1	Endogenous	372.84	311.43	307.35	308.68	253.29	630.51	378.43	416.49	286.49	328.3	332.66	251.12
OSM	NM_020530.4	Endogenous	336.93	243.61	303.15	256.17	312.9	251.67	254.01	181.62	281.35	185.44	183.94	273.31
PDGFRA	NM_006206.3	Endogenous	2.49	2.77	1.24	3.84	6.06	1.28	1.04	3.33	2.66	1	6.06	2.55
PIAS1	NM_016166.1	Endogenous	437.93	468.81	407.29	389.37	408.92	457.03	379.46	424.24	480.86	472.64	470.68	446.42
PIAS3	NM_006099.3	Endogenous	175.32	143.62	143.25	149.86	127.47	166.21	132.71	155.26	137.38	153.45	169.36	130.17
PIK3CA	NM_006218.2	Endogenous	326.83	338.39	382.04	322.77	349.32	412.39	332.81	350.6	373.91	321.6	378.34	384.28
PIK3CB	NM_006219.1	Endogenous	85.54	86.24	55.94	62.76	44.69	79.47	60.13	71.55	40.71	85.74	75.08	54.71
PIK3CD	NM_005026.3	Endogenous	2856.42	2852.94	2476.41	2742.27	2294.12	2508.11	2616.84	2946.58	2811.19	3133.34	2732.55	2592.53
PIK3CG	NM_002649.2	Endogenous	665.75	657.49	642.92	628.89	671.61	671.32	666.65	688.57	676.25	720.41	686.47	716.07
PIK3R1	NM_181504.2	Endogenous	1222.4	1224.39	1003.72	1025.95	923.27	1231.29	1120.76	1146.68	1002.25	1154.93	1160.81	1035.66
PIK3R2	NM_005027.2	Endogenous	36.16	47.98	44.37	43.55	29.23	52.68	48.73	45.19	38.65	39.61	43	35.84
PIK3R3	NM_003629.3	Endogenous	45.14	54.94	50.68	60.2	42.48	46.3	41.47	49.84	40.71	44.08	39.11	53.6
PIK3R5	NM_001142633.1	Endogenous	444.66	492.29	415.7	391.94	426.58	423.87	458.26	457.57	455.15	442.88	494.01	480.82
PIM1	NM_002648.2	Endogenous	4912.42	4755.37	5594.3	4290.81	5541.33	4912.52	4243.55	4566.64	5872.7	4718.15	4561.86	6025.86
PRL	NM_000948.3	Endogenous	1.12	1	1.05	1.28	1.1	2.94	2.07	1	2.66	1	1	1.11
PRLR	NM_001204318.1	Endogenous	2.49	1	1.24	2.56	1.1	2.94	1.04	3.33	4.72	1	1.2	4.77
PTEN	NM_000314.4	Endogenous	1525.41	1653.05	1936.78	1407.64	1449.75	1590.99	1506.44	1341.24	1802.34	1322.34	1427.14	1790.24
PTPN11	NM_002834.3	Endogenous	903.67	854.86	1025.81	897.87	999.43	1070.57	846.01	939.72	1104.06	893.03	895.45	989.05
RAF1	NM_002880.3	Endogenous	550.16	541.85	576.64	473.91	561.24	516.98	503.88	494	595.01	502.41	500.81	620.64
RIPK2	NM_003821.5	Endogenous	19.32	27.98	28.59	21.77	10.47	29.72	26.96	28.91	16.03	20.27	19.67	22.53
SMAD2	NM_005901.5	Endogenous	857.66	850.52	1136.27	910.68	1023.71	964.7	867.79	885.45	1119.49	856.57	932.39	1103.35
SMAD3	NM_005902.3	Endogenous	157.36	187.1	169.55	142.17	179.34	145.8	167.96	213.4	196	224.13	172.28	194.53
SOCS1	NM_003745.1	Endogenous	5151.46	5151.86	5955.11	5617.75	5974	5819.43	5517.75	5234.05	5779.11	4953.27	5286.01	5337.86
SOCS2	NM_003877.3	Endogenous	715.13	734	619.77	713.43	585.52	788.67	687.39	672.29	600.15	663.12	676.75	638.4
SOCS3	NM_003955.3	Endogenous	56.36	67.98	86.45	78.13	84.42	76.92	82.94	58.37	78.76	58.96	77.02	92.44
SOS1	NM_005633.2	Endogenous	2906.92	2983.36	2222.9	2670.55	2545.77	2806.59	2864.63	3407.02	2566.43	3323.82	3011.51	2525.95
SOS2	NM_006939.2	Endogenous	274.08	260.14	229.51	254.89	227.91	254.22	239.5	259.91	300.89	294.07	248.09	265.55
SPP1	NM_000582.2	Endogenous	1.12	1.03	1.05	3.84	7.16	1.28	3.11	7.21	3.69	6.13	8.01	8.1
SPRY1	NM_005841.1	Endogenous	51.87	59.28	145.36	57.64	127.47	46.3	50.8	77.75	128.12	64.91	60.5	100.21
SPRY2	NM_005842.2	Endogenous	17.08	14.07	14.92	15.37	7.16	11.86	19.7	8.76	9.86	15.06	11.89	13.65
SPRY4	NM_030964.3	Endogenous	5.86	1	10.71	1.28	13.78	2.94	4.15	4.11	11.91	1	6.06	11.43
STAT1	NM_007315.2	Endogenous	4105.5	4589.3	5432.31	4849.25	4049.07	5175.28	4843.84	4571.29	4643.77	4472.62	5406.54	3769.89
STAT2	NM_005419.2	Endogenous	872.25	831.39	679.73	810.77	730.11	906.02	834.61	973.05	682.42	1026.96	871.15	671.69
STAT3	NM_139276.2	Endogenous	1179.75	1154.84	1221.47	1107.92	1056.82	1175.16	1135.28	1199.39	1190.45	1282.16	1355.21	1161.05
STAT4	NM_003151.2	Endogenous	1878.92	1958.24	2115.6	1882.83	1979.55	2023.4	1897.31	1922.61	2039.9	1794.06	1881.07	2067.66
STAT5A	NM_003152.2	Endogenous	1041.71	1015.72	989	1019.55	946.45	978.73	945.54	978.47	1067.04	1033.65	1095.68	1052.3
STAT5B	NM_012448.3	Endogenous	806.03	797.48	856.46	698.06	726.8	772.09	768.26	744.38	907.64	798.53	762.28	938.01
STAT6	NM_003153.3	Endogenous	935.09	968.77	829.11	947.82	682.65	922.61	902	898.63	942.61	954.04	860.46	879.2
SYK	NM_003177.3	Endogenous	31.67	19.29	48.58	19.21	38.06	6.76	21.77	20.39	32.48	35.89	24.53	39.17
TLR1	NM_003263.3	Endogenous	192.15	202.75	146.41	178.04	112.02	176.41	191.8	182.39	146.63	189.16	187.83	147.92
TLR3	NM_003265.2	Endogenous	1.37	7.11	5.45	3.84	6.06	14.42	4.15	4.88	12.94	6.87	5.09	9.21
TLR4	NM_138554.2	Endogenous	5.86	11.46	12.82	10.25	11.57	10.59	4.15	14.19	15	12.08	8.98	9.21
TLR6	NM_006068.2	Endogenous	28.3	33.2	27.54	29.46	15.99	28.45	31.1	37.44	27.34	32.91	33.28	24.75
TNF	NM_000594.2	Endogenous	388.55	375.78	353.64	393.22	429.89	408.56	382.57	440.52	367.74	468.92	341.41	387.61
TNFSF10	NM_003810.2	Endogenous	4322.1	4211.08	3030.77	4935.07	2481.75	5807.95	4374.18	4188.37	2859.52	4317.86	4090.44	2423.86
TNFSF14	NM_003807.3	Endogenous	441.3	555.76	397.82	648.1	415.55	641.99	553.64	533.54	405.79	572.35	574.69	364.31
TNFSF8	NM_001244.3	Endogenous	1581.52	1737.39	1147.84	1882.83	1104.28	1911.15	1836.14	1452.09	1140.06	1398.23	1601.13	1116.67
TP53	NM_000546.2	Endogenous	1153.94	1128.75	1359.27	1141.23	1064.55	1127.97	1024.34	1083.89	1394.07	1151.21	1193.86	1472.87
TPO	NM_175722.1	Endogenous	1.12	4.51	1.24	1.28	1.1	1.28	2.07	1	1.63	2.41	1	1.11
TSC1	NM_000368.3	Endogenous	100.13	102.76	96.97	99.91	116.43	92.22	97.46	125.03	106.53	132.62	95.49	121.29
TSLP	NM_033035.4	Endogenous	3.61	3.64	1.24	1.28	6.06	6.76	3.11	1.01	2.66	1	4.12	2.55
VEGFA	NM_001025366.1	Endogenous	27.18	14.94	149.56	14.09	91.04	24.62	14.51	31.24	172.34	25.47	15.78	185.65
CC2D1B	NM_032449.2	Housekeeping	29.42	29.72	17.02	28.18	32.55	24.62	31.1	31.24	19.11	36.63	31.33	19.2
COG7	NM_153603.3	Housekeeping	180.93	147.1	125.37	167.79	126.36	140.69	174.18	167.67	145.61	157.17	147	129.06
EDC3	NM_001142443.1	Housekeeping	320.09	312.3	316.82	301	243.36	338.4	334.88	317.27	285.47	327.56	312.25	318.81
GPATCH3	NM_022078.2	Housekeeping	68.7	67.11	68.57	87.1	77.8	61.61	74.65	70.77	56.14	58.21	74.1	54.71
HDAC3	NM_003883.2	Housekeeping	408.75	388.82	454.62	374	428.79	479.99	415.75	407.96	423.27	371.45	388.06	418.68
MTMR14	NM_022485.3	Housekeeping	238.17	246.22	216.89	261.29	237.84	235.09	242.61	205.65	227.88	204.04	216.99	224.49
NUBP1	NM_001278506.1	Housekeeping	266.22	240.14	271.59	229.27	224.6	251.67	227.06	217.28	239.19	212.23	229.62	263.33
PRPF38A	NM_032864.3	Housekeeping	690.44	725.31	834.36	721.11	726.8	761.89	705.01	813.37	819.2	784.4	804.08	827.04
SAP130	NM_024545.3	Housekeeping	251.63	251.44	375.73	252.32	312.9	254.22	252.97	302.54	385.22	314.91	259.76	377.62
SF3A3	NM_006802.2	Housekeeping	463.74	507.07	580.85	420.11	469.63	473.61	425.08	418.81	593.98	465.2	494.01	558.5
TLK2	NM_006852.2	Housekeeping	308.87	318.39	290.52	324.05	316.21	343.51	308.96	316.49	298.83	297.05	344.32	302.17
ZC3H14	NM_001160103.1	Housekeeping	123.69	150.58	142.2	135.77	155.06	144.52	128.56	133.56	162.06	154.94	127.56	165.68
